# Supplementary material for: A Warm, Stratified, and Restricted Labrador Sea Across the Middle Eocene and Its Climatic Optimum
Source: Paleoceanogr Paleoclimatol. 2020 Oct 9;35(10):e2020PA003932. doi: 10.1029/2020PA003932 (PMC7590098; doi:10.1029/2020PA003932)
Supplement: Supplementary file 3 — Data Set S1 [file PALO-35-na-s003.xlsx]

## Sheet: Readme
Supplementary dataset for
A warm, stratified, and restricted Labrador Sea across the middle Eocene and its Climatic Optimum
Confidential manuscript submitted to Paleoceanography and Paleoclimatology
Margot J. Cramwinckel1, Helen K. Coxall2, Kasia K. Śliwińska3, Marcel Polling1*, Dustin T. Harper4#, Peter K. Bijl1, Henk Brinkhuis1,5, James S. Eldrett6, Alexander J. P. Houben7, Francien Peterse1, Stefan Schouten1,5, Gert-Jan Reichart1,5, James C. Zachos3, and Appy Sluijs1
1Department of Earth Sciences, Faculty of Geoscience, Utrecht University, Utrecht, The Netherlands
2Department of Geological Sciences, Stockholm University, Stockholm, Sweden
3Geological Survey of Denmark and Greenland, GEUS, Copenhagen, Denmark
4Department of Earth and Planetary Sciences, University of California–Santa Cruz, Santa Cruz, California, USA
5NIOZ Royal Netherlands Institute for Sea Research, Department of Marine Microbiology and Biogeochemistry, and Utrecht University, Den Burg, The Netherlands
6Shell International Exploration & Production B.V, Rijswijk, The Netherlands
7Applied Geosciences Team, Netherlands Organisation for Applied Scientific Research (TNO), Utrecht, the Netherlands
#Now at Department of Geology, The University of Kansas, Lawrence, Kansas, USA
*Now at Naturalis Biodiversity Center, Leiden, The Netherlands
Corresponding author: Margot J. Cramwinckel (m.j.cramwinckel@uu.nl)
Content
Table 1	GDGT distributions
Table 2	Palynological counts: dinocysts
Table 3	Palynological counts: palynomorphs
Table 4	Planktonic foraminifera stable isotopes
Table 5	Planktonic foraminifera trace elements
Table 6	Benthic foraminifera stable isotopes (this study and Arthur et al. 1989)

## Sheet: Table 1. GDGT
Table 1: GDGT distributions at Site 647 (areas)
										isoGDGTs						brGDGTs
										GDGT-0	GDGT-1	GDGT-2	GDGT-3	crenarcheol	crenarcheol isomer	IIIa	IIIa'	Iia	Iia'	Ia	TEX86	BIT
ODP leg	hole	core	type	section	top_cm	bot_cm	depth (mbsf)	age (Ma, GTS2012)	extraction batch	1302	1300	1298	1296	1292	1292_iso	1050	1050_iso	1036	1036_iso	1022
105	647A	42	R	2	100	102	397.6	38.575	KS_2012	105888	23679.4	23229	4909.98	193898	17511.5	2459.12	7777.13	11858	5620.21	142774	0.658453	0.467878
105	647A	42	R	5	90	92	402	38.7063	KS_2012	125026	29528.4	33526.6	8099.35	262967	27332.8	3155.03	7204.16	15036.3	6746.49	144561	0.70018	0.401899
105	647A	42	R	5	130	132	402.4	38.7176	MP_2011	38047.8	8828.59	8692.81	1907.38	64362	5664.81	1434.19	3582.83	7184.96	3067.52	91008.2	0.648173	0.622819
105	647A	43	R	1	70	72	405.5	38.805	MP_2011	170397	39044.3	40912.9	9726.09	338390	29133.9	2033.96	6248.4	11303.8	5262.03	122986	0.671392	0.304045
105	647A	43	R	2	128	130	407.58	38.8637	MP_2011	87442.5	21771.2	23322.5	5401.09	188176	18049.4	1346.33	3249.68	5475.61	2682.5	55832.6	0.682377	0.267121
105	647A	43	R	4	70	72	410	38.932	MP_2011	160687	34837.6	32913.3	8095.26	284818	23394.4	2308.28	5571.93	10721.5	4403.8	101709	0.648958	0.304529
105	647A	43	R	5	70	72	411.5	38.9743	MP_2011	155874	40500.1	41907.6	10452.7	305440	21577.1	10057.6	8596.38	9290.16	4286.59	86673.8	0.646094	0.280208
105	647A	43	R	5	120	122	412	38.9884	KS_2012	580323	122169	117168	28350.7	1206230	90058.7	5164.31	11497.9	18449.2	7113.75	171230	0.658504	0.150354
105	647A	44	R	2	0	2	416	39.1012	KS_2012	32353.8	6832.23	6020.33	1430.07	54379.4	4350.24		2766.09	3528.4	2199.77	48309.9	0.633324	0.510904
105	647A	44	R	2	10	12	416	39.1012	MP_2011	58188.4	11744.7	11194.7	2737.94	93250.3	8162.56	1255.65	3169.38	5696.92	2921.18	92971.7	0.652933	0.532029
105	647A	44	R	4	95	97	419.95	39.2126	KS_2012	41699.9	8379.16	7583.56	1189.28	69250	5355.92		1859.24	1864.64	1686.53	21400	0.627724	0.279099
105	647A	44	R	5	40	42	420.9	39.2394	MP_2011	175550	56755	56136.8	12921.3	328667	12379.7	12714.5	13950.9	6874.84	5675.15	44939.5	0.589306	0.203853
105	647A	45	R	1	139	141	425.49	39.3689	KS_2012	74658	15403.8	13219.5	3772.31	140779	9848.15		2125.5	2892.58	1495.28	41240.4	0.635359	0.253292
105	647A	45	R	3	65	67	426.8	39.4058	MP_2011	249921	50668	43614.4	10313.7	454801	32790.3	2495.05	6127.06	6795.18	3661.6	76368.5	0.631201	0.173462
105	647A	45	R	5	70	72	428.3	39.4481	MP_2011	225933	46000.5	48111.8	11849	365660	29056.6	8069.6	9538.48	12093	5619.46	98899.5	0.659301	0.268505
105	647A	45	R	5	95	97	428.55	39.4552	KS_2012	821471	116242	120935	34204.1	1081100	89162.3	7554.03	14920.5	32364.4	12668.9	266289	0.677592	0.235916
105	647A	46	R	1	0	2	433.8	39.6032	KS_2012	510613	120634	130941	40918.4	1277210	110158	4793.48	10098.2	11624.3	5010.62	119672	0.700401	0.105851
105	647A	46	R	1	130	132	435.1	39.6399	MP_2011	52268.3	12571.8	13136.5	4589.08	123605	10576.1					15673.3	0.692422	0.112532
105	647A	46	R	3	38.5	40.5	437.185	39.6987	MP_2011	176885	58445.4	62649.9	16840.3	389056	24546	24379.5	24207.4	11594.3	9434.92	89736.4	0.640295	0.300636
105	647A	46	R	4	98.5	100.5	439.285	39.758	MP_2011	278957	75449.3	88393.4	28465.9	719835	70580.2	5741.97	7120.79	13563.9	5011.56	128312	0.712999	0.18162
105	647A	46	R	5	60	62	440.4	39.7894	KS_2012	242277	67214.1	81500.5	24343.3	709202	69010.1	2878.01	4741.62	7670.81	3422.5	78884.9	0.722334	0.120969
105	647A	46	R	5	130	132	441.1	39.8091	MP_2011	116738	37032.4	41270.9	11396.5	265678	17958.6	11990.9	11576.6	7186.22	4749.35	48043.8	0.656019	0.239235
105	647A	46	R	7	10	12	442.9	39.8599	MP_2011	89824.8	25422	26501.1	9368.96	217529	20909.2			3714.55		62159.8	0.690735	0.23244
105	647A	47	R	1	40	42	443.9	39.8881	MP_2011	134742	46978.6	49631	12901.5	291733	13710.6	12438.7	11884.7	6446.93	4715.84	41306.4	0.618747	0.208378
105	647A	47	R	2	92	94	445.92	39.9451	KS_2012	309383	88635.7	113732	33124.9	955524	101446	4715.48	8528.08	11680.9	5368.6	142090	0.736938	0.152834
105	647A	47	R	3	10	12	446.6	39.9643	MP_2011	262609	88850.6	103339	29899.8	642154	49878.6	17042.8	15319.2	10986.1	7105.23	58547.2	0.673305	0.145111
105	647A	47	R	4	10	12	448.1	40.0066	MP_2011	344453	90046.6	107356	33085.9	988983	100491			8991.45	4012.54	107002	0.727939	0.108212
105	647A	47	R	5	10	12	449.6	40.0489	MP_2011	51884.8	13254.8	16337.4	4532.99	129720	13054.6					32012.2	0.719058	0.197933
105	647A	47	R	6	40	42	451.4	40.0997	MP_2011	55450.8	16556.8	25358.9	8895.73	150737	19248.3					59882.4	0.763676	0.284316
105	647A	47	R	6	130	132	452.3	40.1251	MP_2011	545385	187770	228823	77805.8	1354130	115786	34169.9	34054.4	22582.2	15778.4	253135	0.692274	0.216043
105	647A	47	R	7	27	29	452.77	40.1383	KS_2012	65037.6	19845.9	26966.1	11162.6	203215	24021.5	1115.31	1911.51	2791.22	2249.23	59331.7	0.757965	0.249059
105	647A	48	R	1	100	102	454.2	40.1874	MP_2011	66487.3	18111.3	22010.9	6513.23	179844	18658.8		1720.54	2961.94	1409.19	35433.5	0.72262	0.187583
105	647A	48	R	2	70	72	455.1	40.2186	MP_2011	19581.3	5316.03	6491.22	2113.78	53838.2	5328.19					7378.35	0.723831	0.120529
105	647A	48	R	2	107	109	455.77	40.2418	KS_2012	192098	55165	70844.4	20539.4	617876	62223.3	2111.93	3566.67	5770.01	2474.33	52451.5	0.735765	0.0970031
105	647A	48	R	3	40	42	456.6	40.2705	MP_2011	108810	26520.8	29722.2	7953.95	263303	23794.4	1249.36	1975.75	3155.4		26238.5	0.698598	0.110228
105	647A	48	R	4	70	72	458.4	40.3328	MP_2011	85250.5	23471.9	25185.5	7814.17	220694	21693.4			2131.47		29435.1	0.699713	0.125135
105	647A	48	R	5	70	72	459.9	40.3847	KS_2012	317993	82112.8	91268.5	26770.6	927453	80570.9	3078.35	4884.46	8505.41	3514.46	68563.7	0.707495	0.087152
105	647A	49	R	1	123	125	464.03	40.5277	KS_2012	154676	39667	45454.5	12669.6	428753	40593.8	1417.7	2781.13	4930.06	1954.15	51133.9	0.713357	0.126722
105	647A	49	R	4	10	12	467.42	40.645	MP_2011	98825.9	26241	31200.5	8952.97	264327	25984.9		1765.45	4222.84	1751.62	44563.2	0.715943	0.165187
105	647A	49	R	4	80	82	468.1	40.6685	KS_2012	158110	39841.8	47462.1	13487.1	432776	42831.6	1717.55	3228.59	5580.97	1973.08	55908.8	0.722594	0.136495
105	647A	49	R	6	111	113	471.42	40.7835	MP_2011	32111.1	8563.61	9702.2	2899.54	81442.4	7349.33					14561.6	0.699677	0.151677
105	647A	50	R	2	60	62	474.62	40.8942	MP_2011	82299.2	22281.2	26879.9	6902.13	230923	22949.3					28420.3	0.718004	0.109586
105	647A	50	R	3	60	62	476.12	40.9461	MP_2011	96424.2	23775.2	27389.6	7450.5	241943	23226.3					29305.6	0.709497	0.10804
105	647A	50	R	3	91	93	476.41	40.9562	KS_2012	270818	70364.8	86241.8	22889.9	832390	84147.4	2592.8	4904.19	7328.33	3023.14	79180.9	0.733107	0.104398
105	647A	50	R	4	62	64	477.62	40.9981	MP_2011	86430.5	23996.2	29076.3	8448.91	252287	28035.2			2317.59		25604.8	0.732056	0.0996483
105	647A	50	R	5	10	12	478.6	41.032	KS_2012	37115	9962.54	12328.5	2974.58	99503.4	10149			1443.11		18964.3	0.718688	0.170188
105	647A	50	R	5	111	113	479.61	41.0669	MC_2018	302407	93019	151197	35866.5	1246650	153445	2484.04	5434.75	6214.04		80759.1	0.785437	0.0707335
105	647A	50	R	6	11	13	480.11	41.0842	MC_2018	159787	51162.9	79311.7	18619.6	631143	76745.8	3244.15	4512.29	4699.59	2454.9	68970.4	0.773455	0.117313
105	647A	50	R	6	72	73	480.72	41.1053	MC_2018	116757	37281.7	54960.8	13431.7	438095	52848.3	2536.18	4591.56	5828.21	3011.42	74696.8	0.764818	0.171466
105	647A	50	R	6	95	97	480.95	41.1133	KS_2012	42015.7	11682.6	14870.2	3910.84	125835	12859.2			1318		15126.3	0.730336	0.115578
105	647A	50	R	6	111	113	481.12	41.1192	MP_2011	58272.4	17030.1	20843.4	5564.62	171282	17752.6					15494.5	0.721688	0.0829574
105	647A	50	R	7	15	17	481.65	41.1375	KS_2012	73737.2	16482.6	17091.2	4493.32	151637	13135	3798.09	3513.62	4575.59	2436.02	25262.3	0.678088	0.207013
105	647A	50	R	7	17	19	481.67	41.1382	MC_2018	285214	93245.2	171774	33489.7	1437140	180496	2295.43	5076.75	6408.44	3944.98	77643.2	0.805336	0.0622305
105	647A	51	R	1	87	89	482.97	41.1777	KS_2012	32441.8	8697.36	10562.8	3154.6	78842.4	9255.08	1229.78	1843.75	3417.45	1427.14	29912.5	0.725374	0.324245
105	647A	51	R	2	115	117	484.75	41.2291	MC_2018	297656	94937.7	134236	36334.5	1171850	131723	13207				88700.8	0.761001	0.0800056
105	647A	51	R	2	140	142	485	41.2364	KS_2012	78630.5	22669.6	28967.7	7522.61	253818	24759.9			2062.56	1040.74	17994	0.729866	0.0767411
105	647A	51	R	4	36	38	486.96	41.293	KS_2012	73606.1	21260.9	28009.8	7269.43	234642	26529.3	1040.11	1978.14	2073.46	1033.2	24311.9	0.744059	0.114822
105	647A	51	R	6	135	137	490.95	41.3982	KS_2012	33226	7255.96	6763.09	1958.61	61404.7	5456.06	1344.87	1093.49	1964.4	1083.69	11620	0.66147	0.217886
105	647A	52	R	2	45	47	493.75	41.4347	KS_2012	42801.7	11951.7	15751.8	4311.6	132323	14469.3					14654.5	0.742888	0.0997057

## Sheet: Table 2. Dino
Table 2a: Relative abundances of dinocyst taxa at Site 647 (percentage of total dinocysts)																																									coastal proximity grouping
ODP leg	hole	core	type	section	top_cm	bot_cm	depth (mbsf)	age (Ma, GTS2012)	Areoligera_Cpx.	Batiacasphaera_spp.	Cerebrocysta and Corrudinium spp.	Cleistosphaeridium_spp.	Cordosphaeridium_Cpx.	Cordosphaeridium_gracile	Cribroperidinium spp, Apteodinium spp., Samlandia spp.	Dapsilidinium_spp.	Deflandrea_spp.	Elytrocysta_and_Histiocysta_spp.	Enneadocysta_"Cpx."	Hemiplacophora_semilunifera	Heteraulacacysta_"cladoides"_sensu_Morgenroth1966	Heteraulacacysta_others	Heteraulacacysta_porosa	Impagidinium_spp.	Lingulodinium_spp.	Nematosphaeropsis_labyrinthus	Operculodinium_spp.	Other_Goniodomids	Other_P-cyst	Others	Phthanoperidinium_distinctum	Phthanoperidinium_spp._total	Protoperidinioids	Spiniferites_Cpx.	Stoveracysta_spp.	Svalbardella_spp.	Tectatodinium_spp.	Thalassiphora_spp.	Wetzellioids		oceanic	outer neritic	inner neritic	goniodomids
105	647A	42	R	1	10	12	395.2	38.4944	0	1.26	14.23	0	0	0	0	0.84	1.26	8.79	0	0	1.26	0	0	31.38	0.42	4.6	0.42	0	0	5.86	0	0	0.84	28.87	0	0	0	0	0		35.98	43.51	10.04	1.26
105	647A	43	R	1	70	72	405.5	38.805	0	1	11	0.5	0	0	0.5	1.5	3	6.5	0	0	2	0	0	14	0.5	0	4	0	0	5.5	0	1	2.5	44.5	0	0	2	0	0		14	62.5	7.5	2
105	647A	43	R	2	128	130	407.58	38.8637	0	1.92	10.1	1.44	0.96	0	0	1.44	8.17	0.48	0	0	0.48	0.48	0	20.67	0	0	2.88	0	0.48	4.33	0	0.48	3.85	35.1	0	0.48	4.81	1.44	0		20.67	54.33	2.4	0.96
105	647A	43	R	4	70	72	410	38.932	0	0.49	11.65	1.94	0	0	0	0.97	6.8	10.68	0	0	0.97	0	0	25.24	0.97	0	0.97	0	3.88	4.37	0	2.43	1.46	25.24	0	0	0.97	0.49	0		25.24	40.78	11.17	0.97
105	647A	43	R	5	70	72	411.5	38.9743	0	0.45	4.93	0	0	0	0	0.9	1.79	39.01	0	0	2.24	0.45	0	8.52	0.45	0.45	3.59	0	1.35	10.31	0	13.9	1.35	10.31	0	0	0	0	0		8.97	18.83	39.46	2.69
105	647A	43	R	6	70	72	413	39.0166	0	1.96	9.31	0	0	0	0	0.98	10.29	2.45	0	0	4.41	0	0	32.35	0	0	0.98	0	0.98	3.43	0	0	2.94	29.9	0	0	0	0	0		32.35	40.2	4.41	4.41
105	647A	44	R	2	10	12	416.1	39.104	0	0.48	21.05	2.39	0.48	0	0	0.96	0.48	1.91	0	0	0	0	0	33.97	1.44	3.35	1.91	0	0	3.35	0	0	0	22.01	0	0	0	6.22	0		37.32	47.37	2.39	0
105	647A	44	R	4	72	74	419.72	39.2061	0	0.5	2.5	0	0	0	0	0	3	14.5	0	0	0	0	0	52	9.5	2	1	0	0	2.5	0	0	1.5	11	0	0	0	0	0		54	14.5	15	0
105	647A	44	R	5	40	42	420.9	39.2394	0	1.94	2.43	0	0	0	0.97	0	4.85	1.94	0	0	6.31	0	0	38.83	1.46	3.4	2.43	0	0	6.31	0	0	0.97	25.24	0	0	0.49	2.43	0		42.23	31.55	3.88	6.31
105	647A	45	R	3	65	67	426.8	39.4058	0	0	6.37	1.96	0.49	0	0	0	1.47	48.53	0	0	0.49	0	0	19.12	0.49	0.49	2.45	0	0	4.41	0	0.49	0.49	5.88	0	4.41	0	2.45	0		19.61	16.67	48.53	0.49
105	647A	45	R	5	70	72	428.3	39.4481	0	0.47	7.48	11.68	0.47	0	0	1.4	5.14	13.08	3.27	0.47	1.87	0	0	21.5	0	4.67	1.87	0	0	3.74	0	3.27	1.4	14.49	0.93	0	2.34	0.47	0		26.17	37.85	16.82	1.87
105	647A	46	R	1	130	132	435.1	39.6399	0	0.48	6.73	11.54	0	0	0	12.98	7.69	3.37	0	0	1.92	0	0	11.54	0	0	3.37	0	0	2.4	0	0.48	0.48	26.92	0	0	0.48	9.62	0		11.54	49.04	3.85	1.92
105	647A	46	R	3	38.5	40.5	437.185	39.6987	0	0	5.97	1.49	0	0	0	7.96	2.49	0.5	9.95	0	0	0	0	16.92	0	3.48	1	0	1.49	4.98	0	2.49	3.98	34.33	0	0	0.5	1	0		20.4	43.28	10.45	0
105	647A	46	R	4	70	72	439	39.7499	0	0	3.76	1.41	0	0	0	3.76	0.94	3.29	0.47	0	3.76	0	0	1.41	1.88	0	5.63	0	0	1.41	0	38.5	4.23	23.47	0	0	0	5.16	0		1.41	34.27	3.76	3.76
105	647A	46	R	4	98.5	100.5	439.258	39.7572	0	0	2.99	0	0.43	0	1.28	5.98	0	2.56	0	0	4.7	0	0	2.99	2.14	1.28	4.27	0	0.43	3.85	0	29.49	0.85	28.21	0	0	0	4.7	0		4.27	36.75	2.56	4.7
105	647A	46	R	5	130	132	441.1	39.8091	0	0.93	2.79	1.86	0	0	1.4	4.65	0	0.47	1.86	0	1.4	0	0	12.56	1.4	2.33	5.12	0	2.79	4.65	0	12.56	3.72	26.05	0	0	0.93	4.65	0		14.88	38.14	3.26	1.4
105	647A	46	R	7	10	12	442.9	39.8599	0	0	7.66	0.96	0	0	0	3.35	0	3.35	1.44	0	8.13	0	0	10.05	1.91	0.48	2.39	0	0	11.48	0	12.92	5.74	25.84	0	0	0.96	2.39	0		10.53	37.8	4.78	8.13
105	647A	47	R	1	40	42	443.9	39.8881	0	0	5.94	2.48	0	0	0.99	1.98	1.98	2.97	1.98	0	8.91	0	0	13.86	0.99	3.47	7.43	0	1.49	1.49	0	11.39	0.5	27.72	0	0	0.5	1.49	2.48		17.33	45.05	4.95	8.91
105	647A	47	R	3	10	12	446.6	39.9643	0	0	0.93	14.02	0	0	0	6.54	4.67	1.87	0	0.47	2.34	0	0	12.15	0.93	2.34	7.01	0	2.34	1.87	0	13.08	2.8	21.96	0	0.47	0	0	3.27		14.49	43.93	1.87	2.34
105	647A	47	R	4	10	12	448.1	40.0066	0	0.93	14.81	10.19	0.93	0	0	4.63	1.85	5.09	0	12.04	11.11	0	0	7.41	0	1.85	1.39	0	0	3.24	0	1.39	6.48	12.04	0	0.93	0	3.7	0		9.26	38.43	6.02	11.11
105	647A	47	R	4	40	42	448.4	40.015	0	0.43	11.26	12.99	1.3	0	0.43	6.06	5.19	5.19	0	8.66	8.23	0	0	10.39	0.87	0	2.6	0	0	1.3	0	2.6	2.6	11.26	0	0	0.43	7.79	0.43		10.39	38.96	5.63	8.23
105	647A	47	R	5	10	12	449.6	40.0489	0	0	5.07	9.68	0	0	0	2.3	2.3	1.38	0.46	6.45	9.68	0	0	12.9	0	1.84	4.61	0	0.92	5.99	0.46	2.76	0.92	29.95	0	0	0.46	2.3	0		14.75	49.77	1.84	9.68
105	647A	47	R	6	40	42	451.4	40.0997	0	0.46	18.72	11.42	0.46	0	0.91	0.91	1.37	1.37	9.13	0	1.83	0	0	22.37	0.46	2.28	3.2	0	0	2.74	2.28	2.28	0.91	15.07	0	0	0.91	0.91	2.28		24.66	50.23	10.96	1.83
105	647A	47	R	6	130	132	452.3	40.1251	0	0	4.05	32.88	0	0	0.9	0.45	2.7	0	7.21	0	8.56	0	0	10.36	0.9	1.35	0.45	0	0	1.8	9.46	13.96	0.9	10.81	0	0	0.45	0	2.25		11.71	49.55	7.21	8.56
105	647A	48	R	1	100	102	454.2	40.1874	0	0	1.29	4.31	0.86	0	2.16	2.59	2.16	1.72	6.47	0	15.52	0.43	0.86	15.52	1.29	2.16	3.88	0	0.86	1.72	9.91	10.78	3.45	19.4	0	0	1.72	0.86	0		17.67	32.76	8.19	16.81
105	647A	48	R	2	70	72	455.1	40.2186	0	2.3	2.76	0.92	0	0	1.38	2.76	1.84	1.84	3.23	0	17.05	0	0	7.83	1.38	0.46	2.76	0	0	1.84	32.26	32.26	1.38	16.13	0	0	0	1.38	0.46		8.29	23.96	7.37	17.05
105	647A	48	R	3	40	42	456.6	40.2705	0	0	3.08	0.44	0	0	0.88	0.44	3.52	3.08	3.96	0	9.69	0	0.44	3.08	0	0.44	5.29	0	0	1.32	47.14	48.02	0.88	12.78	0	1.32	0	0.88	0.44		3.52	22.47	7.05	10.13
105	647A	48	R	4	70	72	458.4	40.3328	0	0	5.83	4.48	0	0	0.45	0.45	2.24	2.24	8.97	0	6.73	0	0	4.48	0.45	0	2.24	0	0	1.79	38.57	38.57	2.24	17.04	0	0	1.35	0	0.45		4.48	31.39	11.21	6.73
105	647A	49	R	1	63	65	463.45	40.5076	0	0	1.23	10.29	0	0	1.23	0	8.23	2.47	6.17	0	10.29	0.41	0	6.17	0.41	0	4.12	0	0	2.06	4.53	4.53	5.35	36.21	0	0	0.82	0	0		6.17	53.91	8.64	10.7
105	647A	49	R	1	110	112	463.92	40.5239	0	2.19	1.46	14.23	1.09	0	2.19	0.36	5.47	2.92	2.92	0	5.47	0	0	6.2	0	1.09	2.19	0	0	2.55	18.98	19.34	0	30.29	0	0	0	0	0		7.3	50.36	8.03	5.47
105	647A	49	R	4	10	12	467.42	40.645	0	0.81	0.81	0	0.81	0	0	0	2.42	2.02	9.68	0	8.06	0	0	5.65	0	0.4	4.84	0	0	4.84	38.31	38.31	0.4	20.97	0	0	0	0	0		6.05	26.61	12.5	8.06
105	647A	49	R	4	63	65	467.9	40.6616	0	0.45	6.76	0.45	0.9	0	0.9	0	2.7	3.15	18.92	0	11.26	0	0	7.66	0.45	0.45	3.15	0	1.8	4.05	18.47	19.82	0	15.77	0	0.45	0	0.45	0.45		8.11	27.03	22.52	11.26
105	647A	49	R	6	111	113	471.37	40.7817	0	0	0.98	0	0	0	4.39	0	6.34	1.46	1.95	0	17.56	0	0	8.78	0	0.98	0	0	0	4.39	22.93	22.93	0	28.29	0	0	0.49	0.49	0.98		9.76	34.15	3.41	17.56
105	647A	50	R	2	60	62	474.6	40.8935	0	0	1.79	0	0	0	0	0	5.38	4.3	2.15	0	9.32	0	0	5.73	0	3.58	0	0	0	4.66	42.65	43.37	0.36	6.45	0	0	0	11.47	1.43		9.32	8.24	6.45	9.32
105	647A	50	R	3	60	62	476.12	40.9461	0	2.74	6.85	0	1.83	0	0	0.46	2.74	6.39	0	0	2.28	0	0	7.31	0	0.91	1.37	0	0	2.28	47.95	53.42	0.91	9.59	0	0	0	0.46	0.46		8.22	17.81	9.13	2.28
105	647A	50	R	4	62	64	477.6	40.9974	0.47	0	5.19	2.83	0	0	0.94	0.47	1.42	1.89	0.94	0	8.96	0	0	8.96	0	1.89	0	0	0	3.3	41.04	51.89	0.47	9.91	0	0	0.47	0	0		10.85	19.34	3.3	8.96
105	647A	50	R	6	111	113	481.62	41.1365	0	0	4	10.67	25.78	25.33	0	0	5.78	2.22	0	0	12	0	0	6.22	0	5.78	2.67	0	0	5.78	1.33	6.67	0.89	10.67	0	0	0	0.89	0		12	28	2.22	12
Table 2b: Absolute dinocyst content at Site 647 (cysts per gram sediment)
ODP leg	hole	core	type	section	top_cm	bot_cm	depth (mbsf)	age (Ma, GTS2012)	Areoligera_Cpx.	Batiacasphaera_spp.	Cerebrocysta and Corrudinium spp.	Cleistosphaeridium_spp.	Cordosphaeridium_Cpx.	Cordosphaeridium_gracile	Cribroperidinium spp, Apteodinium spp., Samlandia spp.	Dapsilidinium_spp.	Deflandrea_spp.	Elytrocysta_and_Histiocysta_spp.	Enneadocysta_"Cpx."	Hemiplacophora_semilunifera	Heteraulacacysta_"cladoides"_sensu_Morgenroth1966	Heteraulacacysta_others	Heteraulacacysta_porosa	Impagidinium_spp.	Lingulodinium_spp.	Nematosphaeropsis_labyrinthus	Operculodinium_spp.	Other_Goniodomids	Other_P-cyst	Others	Phthanoperidinium_distinctum	Phthanoperidinium_spp._total	Protoperidinioids	Spiniferites_Cpx.	Stoveracysta_spp.	Svalbardella_spp.	Tectatodinium_spp.	Thalassiphora_spp.	Wetzellioids	SUM	oceanic	outer neritic	inner neritic	goniodomids
105	647A	42	R	1	10	12	395.2	38.4944	0	5.20311	58.9685	0	0	0	0	3.46874	5.20311	36.4217	0	0	5.20311	0	0	130.078	1.73437	19.0781	1.73437	0	0	24.2812	0	0	3.46874	119.671	0	0	0	0	0	414.514	149.16	180.37	41.62	5.2
105	647A	43	R	1	70	72	405.5	38.805	0	2.59706	28.5677	1.29853	0	0	1.29853	3.89559	7.79118	16.8809	0	0	5.19412	0	0	36.3588	1.29853	0	10.3882	0	0	15.5824	0	2.59706	6.49265	115.569	0	0	5.19412	0	0	261.005	36.36	162.32	19.48	5.19
105	647A	43	R	2	128	130	407.58	38.8637	0	13.565	71.2162	10.1737	6.78249	0	0	10.1737	57.6512	3.39125	0	0	3.39125	3.39125	0	145.824	0	0	20.3475	0	3.39125	30.5212	0	3.39125	27.13	247.561	0	3.39125	33.9125	10.1737	0	705.379	145.82	383.21	16.96	6.78
105	647A	43	R	4	70	72	410	38.932	0	4.38395	105.215	17.5358	0	0	0	8.76791	61.3754	96.447	0	0	8.76791	0	0	227.966	8.76791	0	8.76791	0	35.0716	43.8395	0	21.9198	13.1519	227.966	0	0	8.76791	4.38395	0	903.095	227.97	368.25	100.83	8.77
105	647A	43	R	5	70	72	411.5	38.9743	0	3.79218	41.7139	0	0	0	0	7.58435	15.1687	329.919	0	0	18.9609	3.79218	0	72.0514	3.79218	3.79218	30.3374	0	11.3765	136.518	0	117.557	11.3765	87.2201	0	0	0	0	0	894.954	75.84	159.27	333.71	22.75
105	647A	43	R	6	70	72	413	39.0166	0	9.68147	45.987	0	0	0	0	4.84073	50.8277	12.1018	0	0	21.7833	0	0	159.744	0	0	4.84073	0	4.84073	16.9426	0	0	14.5222	147.642	0	0	0	0	0	493.755	159.74	198.47	21.78	21.78
105	647A	44	R	2	10	12	416.1	39.104	0	1.08365	47.6806	5.41825	1.08365	0	0	2.1673	1.08365	4.3346	0	0	0	0	0	76.9391	3.25095	7.58555	4.3346	0	0	7.58555	0	0	0	49.8479	0	0	0	14.0874	0	226.483	84.52	107.28	5.42	0
105	647A	44	R	4	72	74	419.72	39.2061	0	0.645221	3.22611	0	0	0	0	0	3.87133	18.7114	0	0	0	0	0	67.103	12.2592	2.58088	1.29044	0	0	3.22611	0	0	1.93566	14.1949	0	0	0	0	0	129.044	69.68	18.71	19.36	0
105	647A	44	R	5	40	42	420.9	39.2394	0	6.97275	8.71594	0	0	0	3.48637	0	17.4319	6.97275	0	0	22.6614	0	0	139.455	5.22956	12.2023	8.71594	0	0	22.6614	0	0	3.48637	90.6457	0	0	1.74319	8.71594	0	359.097	151.66	113.31	13.95	22.66
105	647A	45	R	3	65	67	426.8	39.4058	0	0	19.9693	6.14441	1.5361	0	0	0	4.60831	152.074	0	0	1.5361	0	0	59.908	1.5361	1.5361	7.68051	0	0	13.8249	0	1.5361	1.5361	18.4332	0	13.8249	0	7.68051	0	313.365	61.44	52.23	152.07	1.54
105	647A	45	R	5	70	72	428.3	39.4481	0	2.89335	46.2935	72.3337	2.89335	0	0	8.68004	31.8268	81.0137	20.2534	2.89335	11.5734	0	0	133.094	0	28.9335	11.5734	0	0	26.0401	0	20.2534	8.68004	89.6937	5.78669	0	14.4667	2.89335	0	622.069	162.03	234.36	104.16	11.57
105	647A	46	R	1	130	132	435.1	39.6399	0	2.58613	36.2058	62.0671	0	0	0	69.8255	41.3781	18.1029	0	0	10.3445	0	0	62.0671	0	0	18.1029	0	0	12.9307	0	2.58613	2.58613	144.823	0	0	2.58613	51.7226	0	537.915	62.07	263.79	20.69	10.34
105	647A	46	R	3	38.5	40.5	437.185	39.6987	0	0	28.0299	7.00747	0	0	0	37.3732	11.6791	2.33582	46.7165	0	0	0	0	79.418	0	16.3508	4.67165	0	7.00747	30.3657	0	11.6791	18.6866	161.172	0	0	2.33582	4.67165	0	469.501	95.77	203.22	49.05	0
105	647A	46	R	4	70	72	439	39.7499	0	0	65.2242	24.4591	0	0	0	65.2242	16.306	57.0712	8.15302	0	65.2242	0	0	24.4591	32.6121	0	97.8363	0	0	652.242	0	668.548	73.3772	407.651	0	0	0	89.6833	0	2348.07	24.46	595.17	65.22	65.22
105	647A	46	R	4	98.5	100.5	439.258	39.7572	0	0	36.1079	0	5.15828	0	15.4748	72.2159	0	30.9497	0	0	56.741	0	0	36.1079	25.7914	15.4748	51.5828	0	5.15828	361.079	0	355.921	10.3166	340.446	0	0	0	56.741	0	1475.27	51.58	443.61	30.95	56.74
105	647A	46	R	5	130	132	441.1	39.8091	0	9.20185	27.6055	18.4037	0	0	13.8028	46.0092	0	4.60092	18.4037	0	13.8028	0	0	124.225	13.8028	23.0046	50.6102	0	27.6055	211.642	0	124.225	36.8074	257.652	0	0	9.20185	46.0092	0	1076.62	147.23	377.28	32.21	13.8
105	647A	46	R	7	10	12	442.9	39.8599	0	0	72.0325	9.00406	0	0	0	31.5142	0	31.5142	13.5061	0	76.5345	0	0	94.5426	18.0081	4.50203	22.5102	0	0	211.595	0	121.555	54.0244	243.11	0	0	9.00406	22.5102	0	1035.47	99.04	355.66	45.02	76.53
105	647A	47	R	1	40	42	443.9	39.8881	0	0	31.3715	13.0715	0	0	5.22858	10.4572	10.4572	15.6857	10.4572	0	47.0572	0	0	73.2001	5.22858	18.3	39.2144	0	7.84287	47.0572	0	60.1287	2.61429	146.4	0	0	2.61429	7.84287	13.0715	567.301	91.5	237.9	26.14	47.06
105	647A	47	R	3	10	12	446.6	39.9643	0	0	15.8896	238.344	0	0	0	111.227	79.4482	31.7793	0	7.94482	39.7241	0	0	206.565	15.8896	39.7241	119.172	0	39.7241	206.565	0	222.455	47.6689	373.406	0	7.94482	0	0	55.6137	1859.09	246.29	746.81	31.78	39.72
105	647A	47	R	4	10	12	448.1	40.0066	0	10.8144	173.03	118.958	10.8144	0	0	54.0718	21.6287	59.479	0	140.587	129.772	0	0	86.5149	0	21.6287	16.2215	0	0	54.0718	0	16.2215	75.7005	140.587	0	10.8144	0	43.2574	0	1184.17	108.14	448.8	70.29	129.77
105	647A	47	R	4	40	42	448.4	40.015	0	4.63162	120.422	138.948	13.8948	0	4.63162	64.8426	55.5794	55.5794	0	92.6323	88.0007	0	0	111.159	9.26323	0	27.7897	0	0	13.8948	0	27.7897	27.7897	120.422	0	0	4.63162	83.3691	4.63162	1069.9	111.16	416.85	60.21	88
105	647A	47	R	5	10	12	449.6	40.0489	0	0	33.3554	63.6786	0	0	0	15.1616	15.1616	9.09694	3.03231	42.4524	63.6786	0	0	84.9048	0	12.1293	30.3231	0	6.06463	54.5816	3.03231	18.1939	6.06463	197.1	0	0	3.03231	15.1616	0	676.206	97.03	327.49	12.13	63.68
105	647A	47	R	6	40	42	451.4	40.0997	0	3.72906	152.891	93.2264	3.72906	0	7.45811	7.45811	11.1872	11.1872	74.5811	0	14.9162	0	0	182.724	3.72906	18.6453	26.1034	0	0	22.3743	18.6453	18.6453	7.45811	123.059	0	0	7.45811	7.45811	18.6453	835.308	201.37	410.2	89.5	14.92
105	647A	47	R	6	130	132	452.3	40.1251	0	0	52.9857	429.773	0	0	11.7746	5.8873	35.3238	0	94.1969	0	111.859	0	0	135.408	11.7746	17.6619	5.8873	0	0	23.5492	123.633	182.506	11.7746	141.295	0	0	5.8873	0	29.4365	1430.62	153.07	647.6	94.2	111.86
105	647A	48	R	1	100	102	454.2	40.1874	0	0	7.59794	25.3265	5.0653	0	12.6632	15.1959	12.6632	10.1306	37.9897	0	91.1753	2.53265	5.0653	91.1753	7.59794	12.6632	22.7938	0	5.0653	10.1306	58.2509	63.3162	20.2612	113.969	0	0	10.1306	5.0653	0	645.825	103.84	192.48	48.12	98.77
105	647A	48	R	2	70	72	455.1	40.2186	0	35.3843	42.4611	14.1537	0	0	21.2306	42.4611	28.3074	28.3074	49.538	0	261.844	0	0	120.306	21.2306	7.07685	42.4611	0	0	63.6917	495.38	495.38	21.2306	247.69	0	0	0	21.2306	7.07685	2066.44	127.38	368	113.23	261.84
105	647A	48	R	3	40	42	456.6	40.2705	0	0	88.2293	12.6042	0	0	25.2084	12.6042	100.833	88.2293	113.438	0	277.292	0	12.6042	88.2293	0	12.6042	151.25	0	0	37.8125	1348.65	1373.86	25.2084	365.521	0	37.8125	0	25.2084	12.6042	4209.8	100.83	642.81	201.67	289.9
105	647A	48	R	4	70	72	458.4	40.3328	0	0	89.4244	68.788	0	0	6.8788	6.8788	34.394	34.394	137.576	0	103.182	0	0	68.788	6.8788	0	34.394	0	0	27.5152	591.577	591.577	34.394	261.394	0	0	20.6364	0	6.8788	2125.55	68.79	481.52	171.97	103.18
105	647A	49	R	1	63	65	463.45	40.5076	0	0	37.3247	311.039	0	0	37.3247	0	248.831	74.6494	186.624	0	311.039	12.4416	0	186.624	12.4416	0	124.416	0	0	62.2078	136.857	136.857	161.74	1094.86	0	0	24.8831	0	0	3160.16	186.62	1629.85	261.27	323.48
105	647A	49	R	1	110	112	463.92	40.5239	0	74.2323	49.4882	482.51	37.1161	0	74.2323	12.372	185.581	98.9764	98.9764	0	185.581	0	0	210.325	0	37.1161	74.2323	0	0	98.9764	643.346	655.718	0	1026.88	0	0	0	0	0	4045.66	247.44	1707.34	272.19	185.58
105	647A	49	R	4	10	12	467.42	40.645	0	20.9627	20.9627	0	20.9627	0	0	0	62.8881	52.4067	251.552	0	209.627	0	0	146.739	0	10.4813	125.776	0	0	125.776	995.728	995.728	10.4813	545.03	0	0	0	0	0	3595.1	157.22	691.77	324.92	209.63
105	647A	49	R	4	63	65	467.9	40.6616	0	4.67839	70.1759	4.67839	9.35678	0	9.35678	0	28.0703	32.7487	196.492	0	116.96	0	0	79.5326	4.67839	4.67839	32.7487	0	18.7136	42.1055	191.814	205.849	0	163.744	0	4.67839	0	4.67839	4.67839	1230.42	84.21	280.7	233.92	116.96
105	647A	49	R	6	111	113	471.37	40.7817	0	0	8.27406	0	0	0	37.2333	0	53.7814	12.4111	16.5481	0	148.933	0	0	74.4665	0	8.27406	0	0	0	37.2333	194.44	194.44	0	239.948	0	0	4.13703	4.13703	8.27406	1042.53	82.74	289.59	28.96	148.93
105	647A	50	R	2	60	62	474.6	40.8935	0	0	46.0955	0	0	0	0	0	138.287	110.629	55.3146	0	239.697	0	0	147.506	0	92.191	0	0	0	119.848	1097.07	1115.51	9.2191	165.944	0	0	0	295.011	36.8764	3669.2	239.7	212.04	165.94	239.7
105	647A	50	R	3	60	62	476.12	40.9461	0	48.8339	122.085	0	32.5559	0	0	8.13898	48.8339	113.946	0	0	40.6949	0	0	130.224	0	16.278	24.4169	0	0	40.6949	854.593	952.26	16.278	170.919	0	0	0	8.13898	8.13898	2637.03	146.5	317.42	162.78	40.69
105	647A	50	R	4	62	64	477.6	40.9974	11.5832	0	127.416	69.4995	0	0	23.1665	11.5832	34.7497	46.333	23.1665	0	220.082	0	0	220.082	0	46.333	0	0	0	162.165	1007.74	1274.16	11.5832	243.248	0	0	11.5832	0	0	3544.47	266.41	474.91	81.08	220.08
105	647A	50	R	6	111	113	481.62	41.1365	0	0	47.4251	126.467	305.628	300.359	0	0	68.5029	26.3473	0	0	142.275	0	0	73.7724	0	68.5029	31.6167	0	0	68.5029	15.8084	79.0418	10.5389	126.467	0	0	0	10.5389	0	1501.79	142.28	331.98	26.35	142.28

## Sheet: Table 3. Paly
Table 3: Relative abundances of palynomorphs at Site 647 (percentage of total palynomorphs)																																									alternative coastal proximity grouping
ODP leg	hole	core	type	section	top_cm	bot_cm	depth (mbsf)	age (Ma, GTS2012)	acritarch	algal_miscellaneous	algal_prasinophyte	dinocyst	foram_lining	pollen_bisaccate	pollen_other	spore
105	647A	42	R	1	10	12	395.2	38.4944	7.01754	0	2.50627	59.8997	0.250627	30.3258	0	0
105	647A	43	R	1	70	72	405.5	38.805	6.22318	0	4.29185	42.9185	1.28755	43.5622	1.71674	0
105	647A	43	R	2	128	130	407.58	38.8637	15.8924	0	5.62347	50.8557	0	26.6504	0.244499	0.733496
105	647A	43	R	4	70	72	410	38.932	19.3159	0.201207	4.02414	41.4487	0.402414	32.3944	2.01207	0.201207
105	647A	43	R	5	70	72	411.5	38.9743	7.5067	0	1.87668	59.7855	0.536193	26.5416	2.68097	1.07239
105	647A	43	R	6	70	72	413	39.0166	7.10526	0.263158	3.68421	53.6842	0.263158	33.9474	0.263158	0.789474
105	647A	44	R	2	10	12	416.1	39.104	3.78007	0	1.37457	71.8213	0	23.0241	0	0
105	647A	44	R	4	72	74	419.72	39.2061	6.75944	0	0.198807	39.7614	0	53.0815	0.198807	0
105	647A	44	R	5	40	42	420.9	39.2394	4.04984	0	0.623053	64.1745	0.311526	30.5296	0	0.311526
105	647A	45	R	3	65	67	426.8	39.4058	11.3744	0	3.00158	32.2275	0.473934	52.1327	0.473934	0.315956
105	647A	45	R	5	70	72	428.3	39.4481	7.95107	1.83486	3.66972	65.4434	0.30581	17.737	2.44648	0.611621
105	647A	46	R	1	130	132	435.1	39.6399	3.06122	0	2.38095	70.7483	0.680272	22.7891	0.340136	0
105	647A	46	R	3	38.5	40.5	437.185	39.6987	2.71318	0.387597	2.32558	77.907	0.775194	13.1783	1.55039	1.16279
105	647A	46	R	4	70	72	439	39.7499	6.43275	0	2.92398	62.2807	0.584795	26.0234	0.584795	1.16959
105	647A	46	R	4	98.5	100.5	439.258	39.7572	7.37705	0	1.63934	63.9344	0	22.6776	3.27869	1.0929
105	647A	46	R	5	130	132	441.1	39.8091	1.34228	0	6.37584	72.1477	1.67785	16.1074	2.01342	0.33557
105	647A	46	R	7	10	12	442.9	39.8599	2.69231	0	2.30769	80.3846	0.769231	13.8462	0	0
105	647A	47	R	1	40	42	443.9	39.8881	2.54777	0	9.87261	64.3312	0.636943	19.7452	2.54777	0.318471
105	647A	47	R	3	10	12	446.6	39.9643	2.49221	0	1.86916	66.6667	2.49221	22.1184	3.73832	0.623053
105	647A	47	R	4	10	12	448.1	40.0066	28.1746	1.19048	5.35714	42.8571	0.992063	18.254	2.97619	0.198413
105	647A	47	R	4	40	42	448.4	40.015	49.381	0.137552	3.85144	31.7744	0.687758	13.7552	0.137552	0.275103
105	647A	47	R	5	10	12	449.6	40.0489	7.24638	0	1.08696	78.6232	0	12.6812	0.362319	0
105	647A	47	R	6	40	42	451.4	40.0997	7.38007	0	0.369004	80.8118	0	11.4391	0	0
105	647A	47	R	6	130	132	452.3	40.1251	5.77617	0	0.361011	80.1444	0	10.8303	2.88809	0
105	647A	48	R	1	100	102	454.2	40.1874	8.67209	0	0	62.8726	0.542005	26.2873	1.35501	0.271003
105	647A	48	R	2	70	72	455.1	40.2186	8.84354	0.340136	0.680272	73.8095	0.680272	15.3061	0.340136	0
105	647A	48	R	3	40	42	456.6	40.2705	5.98291	0	0.2849	64.6724	0.569801	28.2051	0	0.2849
105	647A	48	R	4	70	72	458.4	40.3328	6.55738	0	2.62295	73.1148	1.63934	15.082	0	0.983607
105	647A	49	R	1	63	65	463.45	40.5076	15.0442	0	2.94985	71.6814	1.17994	7.07965	0.884956	1.17994
105	647A	49	R	1	110	112	463.92	40.5239	22.5058	0	6.03248	63.5731	0.464037	6.49652	0.696056	0.232019
105	647A	49	R	4	10	12	467.42	40.645	25.7683	0	4.49173	58.6288	0.236407	8.98345	1.41844	0.472813
105	647A	49	R	4	63	65	467.9	40.6616	32.3462	0	4.10023	50.5695	0.22779	12.0729	0.22779	0.455581
105	647A	49	R	6	111	113	471.37	40.7817	14.8867	0	4.85437	66.343	0	13.2686	0	0.647249
105	647A	50	R	2	60	62	474.6	40.8935	10.1695	0	0.282486	78.8136	0.282486	10.452	0	0
105	647A	50	R	3	60	62	476.12	40.9461	17.8667	0	0.8	58.4	0	19.7333	2.13333	1.06667
105	647A	50	R	4	62	64	477.6	40.9974	19.7411	0	0.647249	68.6084	0	9.38511	1.2945	0.323625
105	647A	50	R	6	111	113	481.62	41.1365	15.142	0	0	70.9779	0	13.2492	0.315457	0.315457

## Sheet: Table 4. PForam iso
Table 4: Stable carbon and oxygen isotopes of selected planktonic foraminiferal species and size fractions at Site 647
ODP leg	hole	core	type	section	top_cm	bot_cm	depth (mbsf)	age (Ma, GTS2012)	species	size_fraction	d13C	d18O	d13C_sd	d18O_sd
105	647A	45	R	1	60	62	424.7	39.3466	Chiloguembelina ototara	63-150	NA	NA
105	647A	45	R	1	60	62	424.7	39.3466	Globigerinatheka index	150-300	1.39	-1.32	0.05	0.08
105	647A	46	R	2	78	80	436.08	39.6676	Chiloguembelina ototara	63-150	0.89	-4.23	0.15	0.18
105	647A	46	R	2	78	80	436.08	39.6676	Pseudohastigerina micra	63-150	0.25	-3.56	0.05	0.08
105	647A	46	R	2	78	80	436.08	39.6676	Acarinina cf. mcgowrani 4-chambers	150-300	0.5	-2.63	0.05	0.08
105	647A	46	R	4	85	87	439.15	39.7541	Chiloguembelina ototara	63-150	0.76	-2.13	0.05	0.08
105	647A	46	R	4	85	87	439.15	39.7541	Pseudohastigerina micra	63-150	0.21	-3.19	0.05	0.08
105	647A	46	R	7	17	19	442.97	39.8619	Chiloguembelina ototara	63-150	0.06	-1.62	0.15	0.18
105	647A	46	R	7	17	19	442.97	39.8619	Pseudohastigerina micra	63-150	0.43	-2.9	0.05	0.08
105	647A	47	R	2	72	74	445.72	39.9395	Pseudohastigerina micra	63-150	0.04	-3.25	0.15	0.18
105	647A	47	R	2	72	74	445.72	39.9395	Globoturborotalita cf. ouachitaensis	150-300	1.8	-2.01	0.05	0.08
105	647A	47	R	3	107	109	447.57	39.9916	Chiloguembelina ototara	63-150	0.48	-2.05	0.15	0.18
105	647A	47	R	3	107	109	447.57	39.9916	Pseudohastigerina micra	63-150	NA	NA
105	647A	47	R	3	107	109	447.57	39.9916	Globoturborotalita cf. ouachitaensis	150-300	1.12	-1.93	0.05	0.08
105	647A	47	R	4	33	36	448.33	40.0131	Chiloguembelina ototara	63-150	NA	NA
105	647A	47	R	4	133	136	449.33	40.0413	Globoturborotalita cf. ouachitaensis	150-300	0.82	-1.95	0.05	0.08
105	647A	48	R	3	60	62	456.8	40.2774	Chiloguembelina ototara	63-150	0.48	-2.11	0.05	0.08
105	647A	48	R	3	60	62	456.8	40.2774	Pseudohastigerina micra	63-150	-0.12	-3.09	0.05	0.08
105	647A	48	R	3	135	137	457.55	40.3034	Chiloguembelina ototara	63-150	-0.73	-1.24	0.15	0.18
105	647A	48	R	3	135	137	457.55	40.3034	Pseudohastigerina micra	63-150	0.25	-2.85	0.05	0.08
105	647A	48	R	3	135	137	457.55	40.3034	Acarinina mix	63-300	1.4	-2.14	0.05	0.08
105	647A	48	R	4	147	150	459.17	40.3594	Chiloguembelina ototara	63-150	NA	NA
105	647A	48	R	4	147	150	459.17	40.3594	Pseudohastigerina micra	63-150	NA	NA
105	647A	48	R	4	147	150	459.17	40.3594	Globigerinatheka index	150-300	NA	NA
105	647A	48	R	5	135	137	460.55	40.4072	Chiloguembelina ototara	63-150	-0.14	-1.58	0.05	0.08
105	647A	48	R	5	135	137	460.55	40.4072	Pseudohastigerina micra	63-150	0.18	-3.67	0.05	0.08
105	647A	48	R	5	135	137	460.55	40.4072	Acarinina cf. mcgowrani 4-chambers	150-300	1.08	-1.76	0.05	0.08
105	647A	48	R	5	135	137	460.55	40.4072	Acarinina cf. mcgowrani 4-chambers	63-150	1.13	-2.02	0.05	0.08
105	647A	49	R	1	96	98	463.76	40.5183	Chiloguembelina ototara	63-150	-0.15	-1.52	0.05	0.08
105	647A	49	R	1	96	98	463.76	40.5183	Pseudohastigerina micra	63-150	0.41	-3.7	0.05	0.08
105	647A	49	R	1	96	98	463.76	40.5183	Acarinina mix	63-300	0.77	-1.64	0.05	0.08
105	647A	49	R	2	106	108	465.36	40.5737	Chiloguembelina ototara	63-150	-0.06	-1.59	0.05	0.08
105	647A	49	R	3	145	147	467.25	40.6391	Chiloguembelina ototara	63-150	0.07	-1.35	0.05	0.08
105	647A	49	R	3	145	147	467.25	40.6391	Pseudohastigerina micra	63-150	0.68	-3.38	0.05	0.08
105	647A	49	R	3	145	147	467.25	40.6391	Acarinina cf. mcgowrani 4-chambers	150-300	2.48	-3.3	0.05	0.08
105	647A	49	R	5	3	5	468.83	40.6938	Chiloguembelina ototara	63-150	0.14	-1.85	0.05	0.08
105	647A	49	R	5	3	5	468.83	40.6938	Pseudohastigerina micra	63-150	0.1	-2.64	0.05	0.08
105	647A	49	R	5	3	5	468.83	40.6938	Acarinina cf. mcgowrani 4-chambers	150-300	2.32	-2.45	0.05	0.08
105	647A	49	R	5	3	5	468.83	40.6938	Acarinina cf. collactea 5-chambers	150-300	NA	NA
105	647A	49	R	6	40	42	470.7	40.7585	Chiloguembelina ototara	63-150	-0.18	-1.82	0.05	0.08
105	647A	49	R	6	40	42	470.7	40.7585	Acarinina bullbrooki	150-300	2.86	-2.62	0.05	0.08
105	647A	49	R	6	40	42	470.7	40.7585	Oridorsalis umbonatus (benthic)	63-300	-1.89	-3.43	0.05	0.08
105	647A	49	R	6	50	52	470.8	40.762	Chiloguembelina ototara	63-150	NA	NA
105	647A	49	R	6	50	52	470.8	40.762	Acarinina cf. mcgowrani 4-chambers	150-300	2.61	-2.75	0.05	0.08
105	647A	49	R	6	50	52	470.8	40.762	Acarinina cf. collactea 5-chambers	150-300	2.81	-2.7	0.05	0.08
105	647A	50	R	1	3	5	472.53	40.8219	Chiloguembelina ototara	63-150	0.12	-1.83	0.15	0.18
105	647A	50	R	1	3	5	472.53	40.8219	Pseudohastigerina micra	63-150	0.39	-3.41	0.05	0.08
105	647A	50	R	1	3	5	472.53	40.8219	Acarinina mix	150-300	2.23	-2.05	0.05	0.08
105	647A	50	R	2	58	60	474.58	40.8928	Chiloguembelina ototara	63-150	-0.01	-1.67	0.05	0.08
105	647A	50	R	2	58	60	474.58	40.8928	Pseudohastigerina micra	63-150	0.01	-3.44	0.15	0.18
105	647A	50	R	2	58	60	474.58	40.8928	Acarinina cf collactea 5-chambers	150-300	0.86	-1.98	0.05	0.08
105	647A	50	R	3	66	68	476.16	40.9475	Chiloguembelina ototara	63-150	-0.36	-1.42	0.15	0.18
105	647A	50	R	3	66	68	476.16	40.9475	Pseudohastigerina micra	63-150	0.58	-3.12	0.05	0.08
105	647A	50	R	3	66	68	476.16	40.9475	Acarinina cf. mcgowrani 4-chambers	63-300	1.63	-2.55	0.05	0.08
105	647A	50	R	4	86	88	477.82	41.005	Chiloguembelina ototara	63-150	-0.81	-2.09	0.15	0.18
105	647A	50	R	5	112	114	479.62	41.0673	Chiloguembelina ototara	63-150	0.63	-2.82	0.05	0.08
105	647A	50	R	5	112	114	479.62	41.0673	Hantkenina australis	150-300	0.21	-1.53	0.05	0.08
105	647A	50	R	5	112	114	479.62	41.0673	Turborotalia pomeroli	150-300	1.16	-1.98	0.05	0.08
105	647A	50	R	5	112	114	479.62	41.0673	Globorotaloides quadrocameratus	150-300	0.25	-0.77	0.05	0.08
105	647A	50	R	6	59	61	480.59	41.1008	Chiloguembelina ototara	63-150	0.34	-1.66	0.05	0.08
105	647A	50	R	6	59	61	480.59	41.1008	Hantkenina australis	150-300	0.56	-1.88	0.05	0.08
105	647A	50	R	6	142	144	481.42	41.1296	Chiloguembelina ototara	63-150	0.52	-2.35	0.15	0.18
105	647A	50	R	6	142	144	481.42	41.1296	Hantkenina australis	150-300	0.59	-1.37	0.05	0.08
105	647A	51	R	1	121	123	483.25	41.1858	Chiloguembelina ototara	63-150	0	-2.43	0.05	0.08
105	647A	51	R	1	121	123	483.25	41.1858	Pseudohastigerina micra	63-150	0.39	-3.42	0.05	0.08
105	647A	51	R	1	121	123	483.25	41.1858	Acarinina cf. mcgowrani 4-chambers	150-300	0.44	-2.35	0.05	0.08
105	647A	51	R	2	145	147	485.05	41.2378	Chiloguembelina ototara	63-150	0.18	-1.83	0.05	0.08
105	647A	51	R	2	145	147	485.05	41.2378	Pseudohastigerina micra	63-150	0.25	-3.31	0.05	0.08
105	647A	51	R	4	16	18	486.76	41.2872	Chiloguembelina ototara	63-150	0.01	-1.51	0.05	0.08
105	647A	51	R	5	11	13	488.21	41.3291	Chiloguembelina ototara	63-150	0.11	-1.59	0.05	0.08

## Sheet: Table 5. PForam ele
Table 5: Trace elemental composition of selected planktonic foraminiferal species and size fractions at Site 647
ODP leg	hole	core	type	section	top_cm	bot_cm	depth (mbsf)	age (Ma, GTS2012)	species	size_fraction	Mg/Ca (mmol/mol)	Sr/Ca (mmol/mol)	Mn/Ca (umol/mol)	Fe/Ca (umol/mol)
105	647A	45	R	1	60	62	424.7	39.3466	G. index	150-300	2.27049	1.46846	1648.13	822.481
105	647A	46	R	2	78	80	436.08	39.6676	C. ototara	63-150	3.97515	1.24254	3164.44	1187.82
105	647A	47	R	3	107	109	447.57	39.9916	G. cf. ouachitaensis	150-300	2.37388	1.2462	2266.97	822.276
105	647A	48	R	3	135	137	457.55	40.3034	Acarinina spp.	63-300	1.91729	1.43166	3823.66	819.482
105	647A	48	R	3	135	137	457.55	40.3034	C. ototara	63-150	2.78527	0.796084	2099.54	657.75
105	647A	48	R	4	147	150	459.17	40.3594	C. ototara	63-150	3.99839	1.07547	2364.91	1422.73
105	647A	48	R	4	147	150	459.17	40.3594	G. index	150-300	1.91262	1.37846	1891.11	909.109
105	647A	48	R	5	135	137	460.55	40.4072	C. ototara	63-150	2.83304	1.29984	3896.41	1324.69
105	647A	49	R	2	106	108	465.36	40.5737	C. ototara	63-150	3.80693	1.23599	3735.59	1142.84
105	647A	49	R	5	3	5	468.83	40.6938	Acarinina spp.	150-300	3.8081	1.43195	3309.11	1052.94
105	647A	49	R	5	3	5	468.83	40.6938	C. ototara	63-150	2.69422	0.854304	2807.84	575.76
105	647A	49	R	6	40	42	470.7	40.7585	A. bullbrooki	150-300	2.56437	1.35824	3846.19	1053.44
105	647A	49	R	6	40	42	470.7	40.7585	C. ototara	63-150	3.98638	1.35779	3815.49	1314.25
105	647A	49	R	6	50	52	470.8	40.762	Acarinina spp.	150-300	3.91302	1.44608	3852.98	999.518
105	647A	49	R	6	50	52	470.8	40.762	C. ototara	63-150	2.36599	0.990671	3259.33	895.527
105	647A	50	R	1	3	5	472.53	40.8219	Acarinina spp.	150-300	2.16692	1.42114	3123.05	834.695
105	647A	50	R	2	58	60	474.58	40.8928	Acarinina cf. collactea	150-300	3.10441	1.52836	4237.04	1207.73
105	647A	50	R	3	66	68	476.16	40.9475	Acarinina cf. mcgowrani	150-300	3.41535	1.44497	3046.43	1385.71
105	647A	50	R	5	112	114	479.62	41.0673	G. quadrocameratus	150-300	1.87942	1.36031	3505.77	993.598
105	647A	50	R	5	112	114	479.62	41.0673	H. australis	150-300	2.44267	1.35593	9978.37	1701.59
105	647A	50	R	6	59	61	480.59	41.1008	H. australis	150-300	2.15401	1.32556	3495.11	849.732
105	647A	50	R	6	142	144	481.42	41.1296	C. ototara	63-150	3.173	1.12273	4520.17	1207.35
105	647A	50	R	6	142	144	481.42	41.1296	H. australis	150-300	2.63477	1.32419	4940.56	885.754

## Sheet: Table 6. BForam iso
Table 6: Stable carbon and oxygen isotopes of selected benthic foraminiferal species at Site 647
Sample	depth (mbsf)	species	d18O_unadjusted	d13C_unadjusted	author
647A-30-1, 107-109	280.47	Oridorsalis_umbonatus	0.72	-1.39	Arthur89
647A-30-2, 25-27	281.15	Oridorsalis_umbonatus	0.49	-1.25	Arthur89
647A-30-4, 107-109	284.97	Oridorsalis_umbonatus	0.28	-1.56	Arthur89
647A-31-1, 132-134	290.32	Oridorsalis_umbonatus	0.39	-1.76	Arthur89
647A-33CC	318	Oridorsalis_umbonatus	-1.39	-1.61	Arthur89
647A-35-3, 77-79	331.37	Oridorsalis_umbonatus	-0.92	-0.97	Arthur89
647A-36-2, 49-51	349.19	Oridorsalis_umbonatus	-1.86	-1.16	Arthur89
647A-41-3, 58-61	388.98	Cibicidoides_spp.	-3.38	-0.71	Arthur89
647A-41-5, 58-60	391.98	Cibicidoides_spp.	-3.67	-0.7	Arthur89
647A-41-5, 58-60	391.98	Oridorsalis_umbonatus	-3.47	-1.39	Arthur89
647A-41R-6-54-56	393.44	Cibicidoides_spp.	-0.71	-2.18	This study
647A-42-3, 32-34	398.42	Oridorsalis_umbonatus	-2.07	-1.53	Arthur89
647A-42-3, 33-35	398.43	Cibicidoides_spp.	-3.38	-0.9	Arthur89
647A-41-3, 58-61	398.98	Oridorsalis_umbonatus	-4.13	-1.45	Arthur89
647A-42R-5-56-58	401.66	Cibicidoides_spp.	-1.03	-3.31	This study
647A-42R-5-56-58	401.66	Oridorsalis_umbonatus	-2.43	-1.925	This study
647A-43-1, 95-97	405.75	Cibicidoides_spp.	-4.04	-0.94	Arthur89
647A-43-1, 95-97	405.75	Oridorsalis_umbonatus	-4.19	-1.61	Arthur89
647A-43R-6-62-64	412.92	Oridorsalis_umbonatus	-0.797	-1.932	This study
647A-44-3, 24-26	417.74	Oridorsalis_umbonatus	-1.5	-1.31	Arthur89
647A-44-3, 42-46	417.92	Cibicidoides_spp.	0.88	-0.4	Arthur89
647A-44R-3-50-52	418	Oridorsalis_umbonatus	-0.316	-1.993	This study
647A-45-1, 14-16	424.24	Cibicidoides_spp.	-3.71	-0.52	Arthur89
647A-45-1, 14-16	424.24	Oridorsalis_umbonatus	-3.34	-1.43	Arthur89
647A-45R-1-60-62	424.7	Cibicidoides_spp.	-0.83	-2.75	This study
647A-45R-1-60-62	424.7	Oridorsalis_umbonatus	-2.43	-1.92	This study
647A-45-2, 20-22	425.8	Cibicidoides_spp.	-2.34	-0.22	Arthur89
647A-45-2, 20-22	425.8	Oridorsalis_umbonatus	-2.81	-1.33	Arthur89
647A-46-1, 60-62	434.4	Oridorsalis_umbonatus	-3.36	-1.43	Arthur89
647A-46R-2-78-80	436.08	Cibicidoides_spp.	-1.77	-2.83	This study
647A-46R-2-78-80	436.08	Oridorsalis_umbonatus	-3.147	-2.095	This study
647A-46R-7-17-19	442.97	Oridorsalis_umbonatus	-0.767	-0.638	This study
647A-47R-2-72-74	445.72	Oridorsalis_umbonatus	-1.317	-1.306	This study
647A-47R-3-107-109	447.57	Oridorsalis_umbonatus	-3.669	-0.739	This study
647A-47-5, 55-57	448.65	Oridorsalis_umbonatus	-1.32	-0.63	Arthur89
647A-47R-4-133-136	449.33	Oridorsalis_umbonatus	-2.84	-1.009	This study
647A-47R-5-49-51	449.99	Oridorsalis_umbonatus	-1.457	-1.157	This study
647A-48-1, 106-108	454.26	Oridorsalis_umbonatus	-2.88	-1.28	Arthur89
647A-48R-1-108-110	454.28	Oridorsalis_umbonatus	-2.301	-1.473	This study
647A-48R-2-135-137	456.05	Oridorsalis_umbonatus	-2.771	-1.639	This study
647A-48R-3-135-137	457.55	Oridorsalis_umbonatus	-0.801	-1.526	This study
647A-48-5, 104-106	460.24	Oridorsalis_umbonatus	-3.61	-1.89	Arthur89
647A-49R-1-96-98	463.76	Oridorsalis_umbonatus	-1.05	-1.587	This study
647A-49R-2-106-108	465.36	Oridorsalis_umbonatus	-5.491	-1.863	This study
647A-49R-3-145-147	467.25	Oridorsalis_umbonatus	-1.238	-1.29	This study
647A-49R-5-3-5	468.83	Oridorsalis_umbonatus	-0.819	-1.262	This study
647A-49-5, 117-119	469.17	Oridorsalis_umbonatus	-2.72	-1.76	Arthur89
647A-49R-6-50-52	470.8	Oridorsalis_umbonatus	-1.688	-1.688	This study
647A-49-6, 117-119	471.47	Oridorsalis_umbonatus	-2.48	-1.51	Arthur89
647A-50R-1-3-5	472.53	Oridorsalis_umbonatus	-4.019	-1.712	This study
647A-50-1, 91-93	473.41	Oridorsalis_umbonatus	-2.1	-1.22	Arthur89
647A-50R-2-58-60	474.58	Oridorsalis_umbonatus	-1.252	-1.687	This study
647A-50R-3-66-68	476.16	Oridorsalis_umbonatus	-0.552	-1.549	This study
647A-50R-4-86-88	477.82	Oridorsalis_umbonatus	-3.32	-1.807	This study
647A-50-5, 44-46	478.94	Oridorsalis_umbonatus	-1.39	-1.12	Arthur89
647A-50R-5-112-114	479.62	Oridorsalis_umbonatus	-1.858	-1.442	This study
647A-50R-6-142-144	481.42	Oridorsalis_umbonatus	-1.313	-1.271	This study
647A-51R-1-121-123	483.25	Oridorsalis_umbonatus	-0.967	-1.535	This study
647A-51R-2-145-147	485.05	Oridorsalis_umbonatus	-0.077	-1.03	This study
647A-51R-4-16-18	486.76	Oridorsalis_umbonatus	-1.082	-1.525	This study
647A-51-4, 69-71	487.29	Oridorsalis_umbonatus	-0.48	-1.17	Arthur89
647A-51R-5-11-13	488.21	Oridorsalis_umbonatus	-2.154	-1.577	This study
647A-51-5, 49-51	488.59	Oridorsalis_umbonatus	-1.08	-1.36	Arthur89
647A-51R-6-110-112	490.7	Oridorsalis_umbonatus	-1.869	-1.751	This study
647A-52R-2-41-43	493.71	Oridorsalis_umbonatus	-1.609	-1.659	This study
647A-52R-3-92-94	495.72	Oridorsalis_umbonatus	-1.962	-1.46	This study
647A-52R-4-135-137	497.65	Oridorsalis_umbonatus	-1.696	-1.326	This study
647A-52R-5-143-145	499.23	Oridorsalis_umbonatus	-1.538	-1.153	This study
647A-52R-7-3-5	500.83	Oridorsalis_umbonatus	-1.651	-1.383	This study
647A-53R-1-109-111	502.49	Oridorsalis_umbonatus	-1.402	-1.04	This study
647A-53R-2-143-145	504.33	Oridorsalis_umbonatus	-0.634	-1.146	This study
647A-53R-4-62-64	506.52	Oridorsalis_umbonatus	-1.914	-1.432	This study
647A-53-4, 84-87	506.74	Oridorsalis_umbonatus	-1.66	-1.21	Arthur89
647A-53-5, 24-26	507.64	Oridorsalis_umbonatus	-2.43	-1.34	Arthur89
647A-53R-5-115-117	508.55	Oridorsalis_umbonatus	-1.421	-1.488	This study
647A-54R-1-94-97	512.04	Oridorsalis_umbonatus	-1.481	-1.812	This study
647A-54R-2-106-108	513.66	Oridorsalis_umbonatus	-2.098	-1.742	This study
647A-54R-5-50-52	517.6	Oridorsalis_umbonatus	-2.026	-1.772	This study
647A-54-6, 23-27	518.83	Cibicidoides_spp.	-2.25	-0.12	Arthur89
647A-54-6, 23-27	518.83	Oridorsalis_umbonatus	-2.36	-1.48	Arthur89
647A-55CC	530.3	Oridorsalis_umbonatus	-2.63	-1.36	Arthur89
647A-60CC	578.8	Oridorsalis_umbonatus	-2.95	-1.16	Arthur89
647A-61CC	586.9	Cibicidoides_spp.	-3.72	-0.34	Arthur89
647A-61CC	586.9	Oridorsalis_umbonatus	-3.17	-0.57	Arthur89
647A-61CC	586.9	Oridorsalis_umbonatus	-3.56	-1.22	Arthur89
647A-68-3, 74-76	659.94	Cibicidoides_spp.	-3.26	0.29	Arthur89
647A-68-3, 74-76	659.94	Oridorsalis_umbonatus	-3.01	-0.6	Arthur89
